# Supplementary material for: The Divider Assay is a high-throughput pipeline for aggression analysis in Drosophila
Source: Commun Biol. 2021 Jan 19;4:85. doi: 10.1038/s42003-020-01617-6 (PMC7815768; doi:10.1038/s42003-020-01617-6)
Supplement: Supplementary file 6 — Supplementary Data 1 [file 42003_2020_1617_MOESM6_ESM.xlsx]

## Sheet: fig 1 c
method	Lunges(0-20)	Lunges(21-100)	Lunges(101-300)	Lunges(>300)
Manual	12	43	116	313
Manual	13	52	204	421
Manual	13	21	190	340
Manual	5	65	223	370
Manual	0	38	116	372
Manual	0	32	259	631
Manual	0	34	263	346
Manual	5	90	191	702
Manual	0	55	176	348
Manual	0	63	180	531
Manual	0	41	145	539
Manual	0	24	104	643
Manual	2	51	170	438
Manual	1	58	189	306
Manual	19	22	269	304
classifier	16	17	123	310
classifier	27	50	190	373
classifier	14	11	140	320
classifier	8	47	172	358
classifier	1	39	163	376
classifier	0	48	209	609
classifier	0	29	203	299
classifier	4	81	157	649
classifier	1	44	123	332
classifier	0	55	155	532
classifier	0	27	134	532
classifier	2	20	92	685
classifier	2	46	154	364
classifier	3	47	179	234
classifier	26	20	244	253
CADABRA	7	15	46	110
CADABRA	18	51	64	107
CADABRA	12	15	50	83
CADABRA	15	39	43	134
CADABRA	0	44	66	84
CADABRA	7	59	61	174
CADABRA	4	31	94	126
CADABRA	4	36	85	183
CADABRA	4	25	63	146
CADABRA	3	37	63	218
CADABRA	4	14	52	169
CADABRA	9	18	37	228
CADABRA	8	31	4	138
CADABRA	32	31	58	28
CADABRA		5	61	111

## Sheet: fig 2 a b c d
Pair ID	cs_3.5	cs_4.5	cs_7.5	cs_11		a131d_3.5	a131d_4.5	a131d_7.5	a131d_11		cs_1X	cs_5X	cs_13X		a131d_1X	a131d_5X	a131d_13X
1	50	3	1	14		408	276	437	136		22	1	0		276	320	56
2	26	27	5	2		443	355	249	63		138	0	1		355	176	175
3	11	18	31	8		355	485	138	132		1	25	1		485	210	53
4	155	10	7	4		298	410	529	114		23	101	0		410	275	42
5	47	63	18	13		359	409	171	46		32	19	1		409	265	106
6	39	5	4	2		3	495	125	28		1	43	9		495	199	27
7	48	42	1	1		286	295	268	0		83	7	0		295	295	114
8	29	10	2	6		359	4	172	111		127	8	1		4	24	126
9	21	62	0	14		345	293	232	108		15	10	0		293	253	0
10	53	14	1	0		24	529	342	53		139	12	0		529	318	88
11	85	6	13	3		0	436	178	10		1	0	12		436	240	1
12	38	3	6	4		113	492	11	2		11	2	4		492	246	125
13	25	46	4	2		377	502	111	74		33	0	17		502	176	119
14	9	13	24	4		247	282	51	189		96	16	15		282	124	254
15	15	41	23	2		233	72	190	100		131	7	2		72	405	5
16	35	14	3	17		524	267	268	155		10	3	16		267	249	84
17	2	16	5	4		361	185	104	62		0	0	1		185	237	1
18	24	6	8	6		291	346	52	161		0	0			346	0	186
19	12	81	5	0		301	295	136	204		9	0			295	169	287
20	23	107	7	2		427	3	51	297		14	2			3	131	0
21	23	8	5	2		333	0	298	35		8	1			0	239	131
22	49	4	3	1		588	19	178	259		0	107			19	186	1
23	12	15	0	5		207	6	192			198				6	157	130
24		62		1		330	715	246			2				715	246

## Sheet: fig 3 a b 
Pair ID	cs_1day	cs_2day	cs_3day	cs_5day	cs_10day	cs_30day		a131d_1day	a131d_2day	a131d_3day	a131d_5day	a131d_10day	a131d_30day
1	5	2	30	3	2	4		6	91	480	276	426	325
2	6	8	22	27	22	2		25	6	0	355	338	225
3	2	14	5	18	2	1		1	1	246	485	209	159
4	2	2	1	10	215	2		2	518	179	410	1	66
5	8	4	1	63	261	6		4	610	400	409	252	14
6	1	27	25	5	19	25		1	445	495	495	141	149
7	4	8	57	42	1	0		2	212	134	295	117	224
8	12	8	64	10	98	1		5	635	39	4	2	70
9	18	8	10	62	3	1		3	234	244	293	0	318
10	9	10	6	14	4	0		229	169	92	529	192	287
11	1	1	20	6	1	1		4	10	153	436	38	56
12	9	2	15	3	1	0		15	237	42	492	205	100
13	4	1	13	46	0	26		3	208	341	502	215	139
14	2	17	1	13	61	1		5	1	541	282	289	149
15	5	6	10	41	145	1		1	60	648	72	303	72
16	1	5	4	14	0	0		97	227	365	267	117	100
17	12	2	9	16	0	0		0	198	215	185	428	105
18	6	2	6	6	0	69		3	20	117	346	266	181
19	1	3	32	81	11	12		1	6	414	295	126	349
20	8	4	0	107		0		5	1	241	3	353	272
21	5	0	19	8		27		3	76	471	0	323	174
22	1	9	10	4		110		1		269	19	223	169
23	5		10	15		1				148	6	222	31
24	4		21	62						249	715	276	85
cs_1day	5
cs_1day	6
cs_1day	2
cs_1day	2
cs_1day	8
cs_1day	1
cs_1day	4
cs_1day	12
cs_1day	18
cs_1day	9
cs_1day	1
cs_1day	9
cs_1day	4
cs_1day	2
cs_1day	5
cs_1day	1
cs_1day	12
cs_1day	6
cs_1day	1
cs_1day	8
cs_1day	5
cs_1day	1
cs_1day	5
cs_1day	4

## Sheet: fig 4 a
	Colosseum						Arena Assay						Divider Assay
	CS			a131d			CS			a131d			CS		a131d
Pair ID	Lunges	latency(sec)		Lunges	latency(sec)		Lunges	Latency(sec)		Lunges	Latency(sec)		Lunges(20min)	Latency(sec)	Lunges(20 min)	Latency (sec)
1	37	206		166	43		62	908		805	31		22	772.95	276	98.8
2	36	419		140	68		0	1200		634	7		138	130.05	355	77.95
3	27	81		122	203		0	1200		762	1		0	1200	485	134.6
4	6	523		162	53		39	1043		515	65		23	383.2	410	112.15
5	8	879		168	122		6	197		650	32		32	465.4	409	13.5
6	0	1200		239	231		1	479		537	140		0	1200	495	98.95
7	42	293		174	124		22	285		597	225		83	212.8	295	50.4
8	5	4		237	42		0	1200		221	94		127	295.55	4	790.35
9	22	248		24	161		0	1200		472	27		15	312.2	293	6.35
10	73	146		1	951		0	1200		506	128		139	31.4	529	52.1
11	51	310		51	82		0	1200		398	240		0	1200	436	80.85
12	2	380		49	1		77	292		611	1		11	121.9	492	108.25
13	40	473		155	22		86	298		591	67		33	194.75	502	24.1
14	48	64		36	137		0	1200		781	114		96	149.05	282	62.95
15	4	163		50	343		1	240		59	144		131	96.45	72	203.05
16	4	271		159	142		0	1200		396	170		10	373.9	267	116.25
17	15	608		108	134		0	1200		0	1200		0	1200	185	40.45
18	26	50		1	737		125	272		740	133		0	1200	346	178.65
19	8	445		276	100		23	528		2	387		9	813.75	295	143.5
20	37	389		62	155		0	1200		213	470		14	1113.55	0	1200
21	41	185		0	1200		47	312		313	10		8	606.3	538	69.65
22	0	1200		128	68		0	1200		605	164		0	1200	113	162.9
23				164	2		0	1200		583	11		198	146.95	243	167.6
24				62	28		0	1200		1	495		2	787.6	247	598.2

## Sheet: fig 4 c d
Pair ID	cs 1-2	a1312 1-2	cs 5-6	a131d 5-6	cs 10-11	a131d 10-11	cs 19-20	a131d 19-20
1	0	5	1	1	2	28	6	28
2	4	26	8	43	33	93	16	13
3	0	2	0	80	0	28	0	59
4	0	4	0	52	5	60	7	14
5	0	5	1	68	3	40	4	26
6	1	33	0	27	0	51	0	48
7	2	77	1	78	6	1	9	0
8	0	0	2	0	9	0	22	1
9	1	1	3	13	2	47	0	31
10	5	79	8	41	15	91	1	3
11	0	17	0	42	0	65	1	32
12	2	1	1	65	0	59	0	41
13	0	3	2	63	0	55	0	56
14	0	3	11	0	3	63	16	26
15	2	0	19	1	17	14	20	20
16	0	6	2	15	0	34	1	29
17	0	22	0	15	0	22	0	34
18	0	0	0	15	0	32	0	25
19	3	0	0	29	0	47	2	17
20	0	3	1	0	0	0	7	0
21	1	38	0	65	1	52	1	49
22	0	1	0	0	0	17	0	18
23	0	0	10	2	23	27	42	17
24	0	0	0	0	0	49	0	46

## Sheet: fig 5 a
	DGRP line#
pair ID	307	313	317	321	356	357	358	359	361	385	386	391	392	399	409	443	486	502	513	530	563	584	437	471	531	555	373	379	380	390	228	235	237	301	304	306	309	439	517	395	405	426	320	324	350	352	355	365	208
1	20	0	2	2	0	4	3	1	0	39	1	3	5	2	0	0	2	1	3	1	0	1	0	2	1	0	4	1	2	2	1	1	2	0	1	1	1	0	0	0	2	2	0	13	2	4	0	8	0
2	1	1	1	6	1	0	1	0	1	0	9	0	79	0	2	0	5	1	2	0	1	2	9	1	0	0	4	0	7	0	0	0	0	0	1	2	0	4	1	1	0	1	0	5	2	14	0	1	1
3	0	6	0	1	0	2	0	1	0	0	14	0	10	2	0	1	0	3	14	0	0	0	1	0	3	1	1	0	2	0	7	0	0	5	0	0	0	36	0	1	0	4	0	8	0	21	0	4	0
4	5	3	0	1	1	2	0	0	3	0	12	0	2	17	4	2	3	1	6	0	5	0	3	0	1	1	2	1	143	0	1	0	1	4	1	0	0	0	1	0	9	12	0	0	0	4	0	1	0
5	0	1	0	0	0	0	3	0	1	0	10	0	21	0	1	0	2	0	1	2	0	3	2	0	0	0	7	0	1	0	38	0	0	2	0	1	0	3	0	0	0	2	0	18	0	19	0	3	1
6	71	0	1	0	0	0	2	1	0	0	4	1	4	0	1	0	0	0	0	6	1	2	6	2	1	0	0	1	1	0	0	0	6	0	0	0	1	4	0	0	2	0	45	7	1	12	2	2	0
7	0	4	0	2	0	1	1	0	0	0	11	0	10	0	2	0	0	0	1	17	0	0	0	0	0	0	0	0	4	0	0	0	2	1	0	0	0	2	3	0	0	1	0	0	1	51	1	0	0
8	3	0	0	0	0	1	1	0	1	0	15	0	1	3	2	0	1	0	5	129	0	1	1	0	0	0	2	2	3	1	16	0	4	0	1	1	1	3	2	0	0	0	2	7	3	10	2	0	1
9	9	0	0	2	0	0	0	0	0	7	6	0	1	1	1	1	0	0	2	4	0	0	5	0	0	1	1	0	2	0	0	0	3	2	0	6	4	4	0	0	0	0	0	5	0	27	0	0	0
10	27	1	0	1	0	2	0	0	1	0	3	0	13	3	6	0	0	2	5	5	0	1	2	0	3	4	2	0	0	1	0	2	2	0	2	7	1	3	2	22	1	0	0	5	2	8	0	3	0
11	0	0	0	0	0	1	2	0	0	0	4	4	1	1	1	0	0	1	2	6	5	0	3	0	0	1	1	0	5	0	47	0	0	2	0	0	0	4	0	0	1	4	0	14	2	13	1	3	0
12	2	0	0	0	0	0	1	0	3	0	1	2	1	1	4	0	0	3	9	0	2	0	2	0	0	0	0	2	5	1	17	1	0	2	1	0	0	1	0	0	0	2	0	3	0	6	1	4	0
13	8	1	0	2	0	1	0	0	1	1	6		2	0		0	2	2	4		1	2	2	0	7	1	3	1	1	5	49	0	0	0	2	0	11	2	0	1	0	0	0	8	1	15	1	1	1
14	2	2	0	1	0	0	1	0	0	0	4		0	0		0	0	1	1		2	0	1	0	1	0	2	0	7	0	4	0	0	0	0	1	1	2	1	3	7	0	0	6	4	8	2	1	2
15	1	4	1	9	0	0	0	0	0	0	4		15	0		0	1	1	9		0	0	1	0	0	1	0	4	3	1	0	0	0	2	0	2	4	0	0	0	4	4	0	3	6	2	0	1	0
16	10	1	1	4	0	0	0	0	0	0	1		44	3		3	0	0	1		7		0	0	0	0	0	2	4	7	0	0	0	0	0	1	0	0	8	0	1	1	0	2	2	9	0	0	0
17	7	1	0	0	0	0	3	0	0	8	2		44	0		0	1	0	3		0		3	0	0	0	1	0	2	2	14	0	0	0	0	12	0	2	2	0	2	0	0	5	0	12	1	1	0
18	0	1	3	0	0	0	1	0	0	1	3		3	1		1	1	1	27		25		3	2	0	6	1	0	7	4	16	2	0	2	0		3	0	1	0	3	2	0	5	5	14	0	2	0
19	0	1	1	0	0	0	0	0	0	0	17			1		4	0	3	0		15		1	0	0	0	2	1	2	0	20			2			1	0	1	0	3	1	0	2	1	21	0	2	0
20	15	4	0	1	0	1	2	0	1	0	2			44		3	2	0	0		23		3	0	1	0	2	0	3	0	28			3			3	1	3	1	5	2	0	0	2	3	0	1	0
21	21	2	0	2	0	0	0	0	0	4	0			1		0	0	1	10		1		1	0	0	7	0	2	3	6	1			0			11	0	1	0	0	0	1	11	0	6	0	1	1
22	1	2	1	1	0	1	0	0		0	2			0		0		2	0				3	1	1	0	0		2	4	2			3			0	1	2	0	1	0	0	7	0	24	0	1
23		3	3	0	0	1		0		0	4			4		0			2				3	0		0			1	0	0							3	0	0		0	0	3	0	11	0	3
24			1		0					1	9			1		30			1					0														0				0	2	7		2		3

## Sheet: fig 5 c
ID	velocity
dgrp_352	2.97007
dgrp_352	2.40384
dgrp_352	3.33446
dgrp_352	4.09739
dgrp_352	2.24236
dgrp_352	2.75725
dgrp_352	1.5026
dgrp_352	2.05612
dgrp_352	3.27249
dgrp_352	3.19221
dgrp_352	2.64115
dgrp_352	2.92049
dgrp_352	3.98729
dgrp_352	3.95763
dgrp_352	3.00447
dgrp_352	3.41149
dgrp_352	2.64954
dgrp_352	2.5534
dgrp_352	3.04035
dgrp_352	2.91622
dgrp_352	3.4362
dgrp_352	2.02756
dgrp_352	3.30993
dgrp_352	2.83055
dgrp_228	1.71181
dgrp_228	2.17972
dgrp_228	1.90621
dgrp_228	1.48933
dgrp_228	1.9039
dgrp_228	1.92773
dgrp_228	0.990779
dgrp_228	1.14893
dgrp_228	2.52533
dgrp_228	2.9664
dgrp_228	2.0917
dgrp_228	1.72077
dgrp_228	0.626106
dgrp_228	0.865206
dgrp_228	1.38175
dgrp_228	1.06285
dgrp_228	1.21947
dgrp_228	0.613789
dgrp_228	1.01943
dgrp_228	0.810534
dgrp_228	3.22461
dgrp_228	3.25451
dgrp_235	0.849404
dgrp_235	0.588791
dgrp_235	1.21461
dgrp_235	1.23202
dgrp_235	0.53204
dgrp_235	0.905606
dgrp_235	0.381098
dgrp_235	0.90813
dgrp_235	1.54962
dgrp_235	1.04013
dgrp_235	1.24903
dgrp_235	1.19523
dgrp_235	0.253307
dgrp_235	1.00118
dgrp_235	0.873094
dgrp_235	0.547623
dgrp_235	0.818042
dgrp_235	1.15314
dgrp_235	1.51485
dgrp_235	1.41237
dgrp_235	2.01436
dgrp_235	1.92104
dgrp_235	1.4615
dgrp_235	1.26436
dgrp_356	0.891678
dgrp_356	1.07528
dgrp_356	1.34345
dgrp_356	1.32672
dgrp_356	1.74196
dgrp_356	0.99611
dgrp_356	1.01903
dgrp_356	0.781022
dgrp_356	0.702905
dgrp_356	0.623408
dgrp_356	0.878642
dgrp_356	0.781009
dgrp_356	1.11265
dgrp_356	0.662597
dgrp_356	1.16564
dgrp_356	0.933313
dgrp_356	1.24178
dgrp_356	1.86285
dgrp_356	1.35514
dgrp_356	1.88002
dgrp_356	1.94489
dgrp_356	2.11617
dgrp_356	1.42033
dgrp_356	1.30457
dgrp_379	1.42528
dgrp_379	1.62796
dgrp_379	2.06965
dgrp_379	0.92913
dgrp_379	0.969138
dgrp_379	1.18803
dgrp_379	1.917
dgrp_379	1.65804
dgrp_379	1.60241
dgrp_379	1.81837
dgrp_379	1.65262
dgrp_379	2.07926
dgrp_379	1.6628
dgrp_379	1.5216
dgrp_379	2.0625
dgrp_379	2.1734
dgrp_379	0.878258
dgrp_379	1.25965
dgrp_379	2.06157
dgrp_379	2.06393
dgrp_350	0.469365
dgrp_350	0.932481
dgrp_350	2.26075
dgrp_350	2.09487
dgrp_350	1.39949
dgrp_350	1.47259
dgrp_350	1.35081
dgrp_350	1.37579
dgrp_350	0.792629
dgrp_350	0.172926
dgrp_350	0.802726
dgrp_350	0.970617
dgrp_350	1.02199
dgrp_350	1.24727
dgrp_350	1.45527
dgrp_350	2.30889
dgrp_350	0.898779
dgrp_350	0.446082
dgrp_350	0.860255
dgrp_350	0.727989
dgrp_350	2.34576
dgrp_350	1.29207
dgrp_358	2.12492
dgrp_358	2.26125
dgrp_358	1.01903
dgrp_358	2.30221
dgrp_358	0.457665
dgrp_358	0.376882
dgrp_358	1.58724
dgrp_358	1.63874
dgrp_358	1.21032
dgrp_358	1.3656
dgrp_358	2.19914
dgrp_358	2.21761
dgrp_358	0.498941
dgrp_358	0.682778
dgrp_358	2.45837
dgrp_358	1.05862
dgrp_358	0.848213
dgrp_358	1.20707
dgrp_358	1.17774
dgrp_358	0.223289
dgrp_358	1.13394
dgrp_358	0.519557
dgrp_358	1.683
dgrp_358	2.12393
dgrp_321	1.46093
dgrp_321	1.47233
dgrp_321	2.41311
dgrp_321	2.87803
dgrp_321	1.69835
dgrp_321	2.53113
dgrp_321	2.25512
dgrp_321	2.19321
dgrp_321	2.41611
dgrp_321	2.18777
dgrp_321	1.73811
dgrp_321	1.60178
dgrp_321	1.05607
dgrp_321	0.633462
dgrp_321	1.88347
dgrp_321	1.30483
dgrp_321	1.72791
dgrp_321	0.850469
dgrp_321	1.57848
dgrp_321	1.72692
dgrp_321	1.6823
dgrp_321	1.74172
dgrp_321	1.29321
dgrp_321	1.65004
dgrp_306	1.28017
dgrp_306	1.0571
dgrp_306	1.08043
dgrp_306	1.62295
dgrp_306	0.605214
dgrp_306	0.398923
dgrp_306	1.69082
dgrp_306	1.0154
dgrp_306	1.1306
dgrp_306	2.0418
dgrp_306	1.08624
dgrp_306	0.747071
dgrp_306	1.00656
dgrp_306	1.02681
dgrp_306	1.45219
dgrp_306	1.13385
dgrp_306	1.80347
dgrp_306	2.09284
dgrp_324	1.91555
dgrp_324	3.07081
dgrp_324	3.37355
dgrp_324	2.71156
dgrp_324	3.78043
dgrp_324	2.77441
dgrp_324	2.90413
dgrp_324	2.98704
dgrp_324	4.45475
dgrp_324	4.02152
dgrp_324	4.47943
dgrp_324	2.7474
dgrp_324	3.11505
dgrp_324	2.60139
dgrp_324	4.19691
dgrp_324	3.59161
dgrp_324	4.16032
dgrp_324	3.17802
dgrp_324	2.35495
dgrp_324	2.45956
dgrp_324	4.77358
dgrp_324	4.14292
dgrp_324	2.65719
dgrp_324	3.22041

## Sheet: fig 6 a b c d 
	Lunges														Courtship Index
Pair ID	cs_ZT0	cs_ZT4	cs_ZT8	cs_ZT12	cs_ZT16	cs_ZT20		a131d_ZT0	a131d_ZT4	a131d_ZT8	a131d_ZT12	a131d_ZT16	a131d_ZT20		cs_ZT0	cs_ZT4	cs_ZT8	cs_ZT12	cs_ZT16	cs_ZT20		a131d_ZT0	a131d_ZT4	a131d_ZT8	a131d_ZT12	a131d_ZT16	a131d_ZT20
1	7	3	51	1	1	1		2	79	197	2	217	30		0.95	0.7	0.75	0.25	0.6	0.24		0.95	0.91	0.03	0.09	0.84	0.97
2	12	10	43	2	1	1		218	412	72	3	208	128		0.93	0.88	0.88	0.17	0.95	0.73		0.98	0.58	0.55	0.89	0.85	0.87
3	19	17	67	3	0	17		215	232	332	2	102	151		0.87	0.85	0.73	0.07	0.69	0.35		0.86	0.51	0.42	0.28	0.79	0.28
4	74	85	7	1	2	18		580	414	290	0	0	5		0.99	0.74	0.81	0.17	0.56	0.29		0.88	0.17	0.09	0.39	0.36	0.8
5	52	34	0	8	4	2		69	84	499	4	322	176		0.89	0.86	0.95	0.01	0.45	0.02		0.91	0.77	0.79	0.67	0.5	0.72
6	19	40	0	3	1	1		414	5	296	4	0	83		0.93	0.82	0.91	0.15	0.93	0.81		0.75	0.77	0.81	0.66	0.92	0.47
7	5	84	0	1	5	1		538	384	473	9	334	153		0.92	0.8	0.87	0.04	0.75	0.82		0.99	0.99	0.73	0.46	0.82	0.78
8	79	0	2	5	0	10		113	437	558	0	3	89		0.96	0.9	0.87	0.06	0.48	0.75		0.99	0.8	0.66	0.26	0.88	0.63
9	110	31	0	0	0	2		243	333	330	1	0	144		0.83	0.8	0.64	0.59	0.75	0.55		0.94	0.65	0.94	0.36	0.76	0.68
10	14	29	1	0	1	6		247	389	211	2	220	83		0.76	0.87	0.76	0.19	0.74	0.97		0.31	0.72	0.84	0.62	0.89	0.94
11	5	13	0	2	2	12		370	276	251	1	38	1		0.89	0.76	0.84	0.28	0.62	0.59		0.95	0.36	0.93	0.55	0.81	0.82
12	3	0	5	0	1	3		19	178	55	0	22	101		0.84	0.38	0.91	0.16	0.57	0.77		0.93	0.21	0.93	0.33	0.77	0.89
13	5	5	33	13	6	7		136	4	179	135	0	18		0.9	0.74	0.88	0.52	0.53	0.56		0.92	0.31	0.95	0.22	0.65	0.61
14	5	66	75	4	2	1		8	300	24	1	63	117		0.96	0.69	0.9	0.24	0.33	0.73		0.93	0.38	0.86	0.32	0.35	0.84
15	14	1	67	1	4	5		19	261	2	87	2	42		0.88	0.79	0.36	0.17	0.38	0.78		0.78	0.95	0.89	0.49	0.7	0.77
16	6	4	21	5	1	3		323	304	305	0	0	289		0.87	0.81	0.9		0.52	0.57		0.8		0.88	0.52	0.61	0.51
17	3	12	6	5	0	1		206	190	1	0	119	97		0.95		0.85		0.15			0.83		0.92
18	12	17	2	1	3	1		95	530	381	0	53	279		0.95		0.92		0.29			0.94		0.39
19	0	58	7	5	0	8		204	195	2	2	2	1		0.73							0.95		0.88
20	7	3	55	3	2	7		168	270	225	0	71	7		0.9							0.76
21	16	27	51	1	5			85	60	546	2	182	14		0.85							0.98
22	5			0	1			480	82	255	0	2	59		0.91							0.93
23	2			2				92	124	33	1	0	151
24				0				151	126	338	2	0	0

## Sheet: fig 7a
Pair ID	8AM	12PM	4PM	8PM	12AM	4AM
1	0	7	3	19	7	10
2	85	52	3	3	62	124
3	176	28	4	40	84	0
4	62	27	8	26	20	2
5	14	6	0	0	4	5
6	69	5	52	15	41	194
7	192	0	0	0	178	209
8	211	12	5	46	76	93
9	64	1	6	7	69	0
10	153	5	3	150	44	46
11	2	45	0	0	125	40
12	256	28	3	40	20	0
13	14	136	5	105	68	110
14	178	18	22	30	474	2
15	23	25	4	76	176	0
16	215	46	2	269	1	148
17	39	6	3	230	69	181
18	89	10	112	76	269	141
19	116	16	137	61	133	69
20	198	5	47	197	105	238
21	10	10	12	47	118	111
22	NaN	92	18	0	618	85
23	NaN	11	24	59	82	222
24	NaN	6	116	11	108	9

## Sheet: fig 7b
Pair ID	Run in Light	Run in Dark	20min Dark -> Run in Light immediately	1hr	1hr	2hr	2hr	4hr	4hr
1	67	6	462	122	293	90	361	13	312
2	392	39	861	1	66	19	406	2	609
3	285	80	437	74	190	3	493	16	467
4	767	88	518	115	555	283	2	44	414
5	322	6	134	2	0	94	356	152	0
6	7	10	87	30	507	45	46	93	569
7	527	64	356	62	434	26	600	59	741
8	531	55	103	94	38	162	157	122	527
9	492	16	149	125	402	54	464	9	560
10	673	5	459	0	566	0	410	86	22
11	553	32	399	44	51	29	676	111	735
12	332	5	470	135	236	0	639	68	368
13	328	26	288	4	565	24	618	24	318
14	2	16	259	0	155	80	525	86	649
15	273	103	467	120	321	402	214	92	293
16	428	9	155	129	751	81	410	64	353
17	71	29	679	5	654	75	210	5	281
18	613	27	161	96	728	126	641	2	156
19	0	74	533	18	602	270	598	4	742
20	205	49	439	27	901	181	210	5	648
21	342	6	116	94	164	196	371	39	808
22	410	0	654	6	745	13	181	0	763
23	714	7	434	70	582	210	532	0	438
24	NaN	NaN	NaN	NaN	NaN	269	641	65	NaN
